# Supplementary material for: Fall Applications of Ethephon Modulates Gene Networks Controlling Bud Development during Dormancy in Peach (Prunus Persica)
Source: Int J Mol Sci. 2022 Jun 18;23(12):6801. doi: 10.3390/ijms23126801 (PMC9224305; doi:10.3390/ijms23126801)
Supplement: Supplementary file 1 [file ijms-23-06801-s001.zip]

Archive with 1 entries (1 files):
- ijms-1768750-Supplementary.xlsx
