# Supplementary material for: Fall Applications of Ethephon Modulates Gene Networks Controlling Bud Development during Dormancy in Peach (Prunus Persica)
Source: Int J Mol Sci. 2022 Jun 18;23(12):6801. doi: 10.3390/ijms23126801 (PMC9224305; doi:10.3390/ijms23126801)
Supplement: Supplementary file 1 [file ijms-23-06801-s001.zip › ijms-1768750-Supplementary.xlsx]

## Sheet: Table S2
	Table S2. Primers of 10 ABC transporter genes.
	Genes	Forward and reverse primer sequences (5'-3')	Gene description	Accession no.
	ABC-B11	TTGCTGGTTGAGAATTCAGC	ABC transporter B family member 11	Prupe.1G104400
		GGCAGCAAAACCAGGATTAT
	ABC-C9	GCACAAGCTGGAAGATTTGA	ABC transporter C family member 9	Prupe.2G111500
		GACCCTAGAGCTCGGCTATG
	ABC-C8	ACTTCGGCTGGTTGGATTAC	ABC transporter C family member 8	Prupe.3G051800
		TGATCCATTTGGACCTTTGA
	ABC-C2	TTCCTCCAGTTTTGCATGAG	ABC transporter C family member 2	Prupe.4G088500
		TAGCATGCTGGACTTTCCTG
	ABC-PDR2	TGTGGAAATGAAGAGCGAAG	Pleiotropic drug resistance protein 2	Prupe.6G121800
		GTCAGAATACCCGGCCTAAA
	ABC-G22	TATGGTTCCTCTTCCCCTTG	ABC transporter G family member 22	Prupe.7G089500
		AAATTGTTCCCACCAGCTTC
	ABC-G11	AGCTGGAATTCAAGGGCTTA	ABC transporter G family member 11	Prupe.8G064400
		AATGGGAACTTCCACAGAGG
	ABC-PDR1	GAACGAGCTGCTGGAATGTA	Pleiotropic drug resistance protein 1	Prupe.8G214000
		GAGCTTGCGCAAAAACATAA
	ABC-C5	TGGAGCTGCCACAATAAGAG	ABC transporter C family member 5	Prupe.8G214600
		CAGAAGAATGGACGAGCAAA
	ABC-C4	GCACAACTGCCTATGTTGCT	ABC transporter C family member 4	Prupe.8G259800
		TCTGTCCATAGGCAAACCAA
	Actin	TTGTGCTGGACTCTGGTGA	Endogenous reference gene	Prupe.6G163400
		GCAAGGTCCAGACGAAGAA
	Ubiquitin	GTCTTCCGACACCATCGAC	Endogenous reference gene	Prupe.3G004600
		CCTGCGAAGATGAGACTGT

## Sheet: Tabl S3
	Table S3. Primers of four DAM genes.
	Genes	Forward and reverse primer sequences (5'-3')	Accession no.
	PpDAM1	TACCTCCACCACCTGCAAC	PRUPE_1G531100
		TATGGAAGCCCCAGTTTGA
	PpDAM4	GGCAGGTGACCTTCTCAAA	PRUPE_1G531300
		TGACAACTGCCACCTCAGA
	PpDAM5	GGATCCGGAGAGGTTGAAT	PRUPE_1G531600
		TGACAGCACTGTTGCAGGT
	PpDAM6	ACAACTGGTGGAAGCAAGC	PRUPE_1G531700
		ACCAGCTCAGCTCCCTTTT

## Sheet: Table S1
	Table S1. Normalized TPM values of putative homologs of four genes closely associated with cell cycle and transmembrane transport.
	Gene type	Accession no.	CT_200CH	ET_200CH	CT_600CH	ET_600CH	CT_1000CH	ET_1000CH	CT_1000GH	ET_1000GH	CT_3000GH	ET_3000GH	Gene_description
	Aquaporin	Prupe.6G101600	-0.834209	-0.618143	0.337352	1.57445	0.774713	-0.978096	-0.90275	-0.556567	1.5824	-0.379145	Aquaporin PIP2-2
		Prupe.4G068700	-0.291098	-0.309567	-0.38602	-0.707483	1.4786	-0.4603	-0.490966	-0.396204	-0.659344	2.22239	Aquaporin NIP1-1
		Prupe.5G101400	-0.907546	-0.361599	1.53332	0.894023	-0.548562	-1.08886	-0.488106	0.513266	1.41108	-0.957013	Aquaporin PIP1-3
		Prupe.8G166400	-1.18226	-0.540557	0.0670494	0.808185	1.16319	-1.34197	-0.82838	-0.312212	0.655107	1.51184	Aquaporin PIP2-7
		Prupe.2G171200	-0.534009	0.54566	1.49957	0.0826858	-1.27477	-0.46859	0.173552	1.02478	0.634554	-1.68344	Aquaporin PIP1-2
		Prupe.3G096600	-0.386791	-0.419719	-0.391175	2.50474	-0.533585	-0.4354	-0.448325	-0.431654	1.05806	-0.516146	Aquaporin NIP6-1
		Prupe.3G216100	-0.978524	-0.739036	1.00613	0.496197	0.31675	-1.00344	-0.594416	-0.535403	2.11737	-0.0856329	Aquaporin SIP1-1
		Prupe.3G063500	0.263714	-0.966564	-0.597256	-0.13226	2.51123	-0.713017	-0.745862	-0.225123	0.395429	0.20971	Aquaporin TIP2-1
		Prupe.7G125900	0.361081	-0.630779	-0.767488	-0.556665	2.24619	0.586948	-0.465007	-0.944503	-0.642947	0.813169	Aquaporin TIP1-1
		Prupe.1G449500	-0.437819	-0.437819	-0.396196	-0.199615	2.74849	-0.437819	-0.432891	-0.402841	-0.404384	0.400893	Aquaporin TIP4-1
		Prupe.7G000900	-0.396832	-0.396832	-0.37923	-0.391162	2.75737	-0.396832	-0.396832	-0.396832	-0.396832	0.394013	Aquaporin SIP1-1
		Prupe.3G267200	-0.86018	-0.409643	-0.586792	2.03228	0.759721	-0.859479	-0.620092	-0.919504	0.750803	0.712888	Aquaporin NIP2-1
		Prupe.5G138000	0.511475	-0.090354	0.402532	-0.26837	-1.53739	0.37644	0.451509	1.56975	0.369456	-1.78505	Aquaporin NIP3-1
		Prupe.2G229500	-0.475435	-0.475267	-0.46987	-0.460778	2.09828	-0.476834	-0.475076	-0.476661	-0.466071	1.67771	Aquaporin TIP1-3
	Cyclin	Prupe.1G430500	-0.646364	1.32835	0.771904	-0.469929	-1.52515	-1.09763	0.765119	1.26728	0.120451	-0.514038	Cyclin-D3-3
		Prupe.6G259300	-0.554555	-0.554555	-0.554555	-0.0792222	1.34678	-0.554555	-0.554555	-0.554555	-0.237666	2.29744	Putative cyclin-D7-1
		Prupe.5G200400	-0.0247722	1.41202	0.123861	-0.470673	-1.26338	-0.272495	1.36247	1.06521	-0.619306	-1.31293	Cyclin A-associated protein
		Prupe.8G177900	-1.13376	-0.2972	1.56305	0.242163	0.286193	-1.50802	-1.16679	0.671452	0.836563	0.506341	Cyclin-B2-3
		Prupe.6G333200	-0.047905	0.535286	1.29552	-0.58944	-1.40174	0.431145	0.660256	1.10806	-0.329087	-1.6621	Cyclin-L1-1
		Prupe.3G075200	-0.29112	1.4556	1.1816	-0.325369	-1.90084	-0.462367	0.29112	0.530866	0.462367	-0.941858	Cyclin-A2-4
		Prupe.4G269600	-0.783345	-0.216352	1.61891	0.328259	-0.753503	-0.992237	-0.88033	0.746042	1.53685	-0.604294	Cyclin S13-6
		Prupe.8G137700	-1.29598	0.964447	1.2357	-0.452084	1.11514	-1.59736	-0.663057	-0.150695	0.271251	0.57264	Cyclin-A3-4
		Prupe.8G146700	0.40949	0.694822	1.17295	-0.292273	-1.61097	0.208986	0.394067	1.17295	-0.623875	-1.52614	Cyclin-D1-1
		Prupe.3G240300	-1.21885	-0.733185	0.0650901	0.862249	1.43053	-1.11613	-0.730952	-0.552317	0.761767	1.2318	Cyclin-B1-2
		Prupe.8G131900	-1.00642	1.2903	0.965764	0.209701	-1.09201	-1.10628	0.116976	1.00143	0.769616	-1.14907	Cyclin-D3-3
		Prupe.7G180800	-0.851252	-0.791136	1.96221	-0.021642	-0.057712	-1.16386	-0.899346	0.194778	1.18069	0.447268	G2/mitotic-specific cyclin-2
		Prupe.3G228000	-0.864097	0.442266	1.92378	-0.0904966	-1.10493	-0.915184	-0.0175155	1.39832	-0.251055	-0.521086	Putative cyclin-D6-1
		Prupe.4G034400	-1.32809	0.15581	0.452591	1.49132	1.12035	-1.40229	-1.03131	-0.289361	0.230005	0.600981	Putative cyclin-D6-1
		Prupe.1G320100	-1.44012	-0.266581	0.18255	0.283967	0.530265	-1.49807	-0.483903	0.254991	0.530265	1.90664	Grap2 and cyclin-D-interacting
		Prupe.1G259100	1.12965	0.473365	0.380275	0.0870396	-2.08197	0.603692	0.487329	0.156858	0.28253	-1.51877	Cyclin-D1-1
	β-1,3-glucan synthase	Prupe.5G158100	0.231341	0.928465	0.415056	-0.432395	-1.49666	0.595711	0.814819	1.12974	-0.460339	-1.72574	3-beta-glucan synthase10						3-beta-glucan synthase subunit FKS1	domain-1
		Prupe.6G014400	0.17031	1.01321	0.637053	-0.490628	-1.59526	0.23606	0.813206	1.24872	-0.56314	-1.46954	3-beta-glucan synthase 3						domain-1|PF04652:Vta1 like
		Prupe.4G152000	-0.194476	1.0033	0.514742	-0.527623	-1.27404	-0.531024	0.806218	1.86451	-0.840337	-0.82127	3-beta-glucan synthase 8						3-beta-glucan synthase component|PF04652:Vta1 like
		Prupe.6G014200	0.413498	0.983204	0.428483	-0.714491	-1.52694	0.484806	1.00831	1.06531	-0.792162	-1.35002	3-beta-glucan synthase 9						3-beta-glucan synthase component
		Prupe.4G271000	-0.290955	0.643544	1.53953	-0.745067	-0.72602	-0.171467	0.443746	1.46086	-0.648023	-1.50614	3-beta-glucan synthase 5						3-beta-glucan synthase subunit FKS1	domain-1
		Prupe.4G047200	0.0679517	1.23989	0.530136	-0.48897	-1.71626	0.231166	0.941564	0.99704	-0.435551	-1.36697	3-beta-glucan synthase11						3-beta-glucan synthase component
		Prupe.3G138400	0.844191	0.494881	0.108799	-0.863267	-1.3874	1.52211	0.533966	0.800713	-0.963934	-1.09006	3-beta-glucan synthase12						domain-1|PF02364:1	3-beta-glucan synthase component
		Prupe.3G175000	0.379072	0.841992	0.554165	-0.388777	-1.89863	0.176329	0.594431	1.43964	-0.544719	-1.15351	3-beta-glucan synthase 7						3-beta-glucan synthase component
		Prupe.2G003400	0.121985	0.705703	0.354677	-0.518703	-1.47107	0.783393	0.975072	1.26853	-0.72817	-1.49142	3-beta-glucan synthase 2						domain-1
	β-1,3-glucanase	Prupe.7G245600	1.59283	-0.112533	-0.334732	-0.456722	-0.88973	2.03954	-0.116806	-0.368023	-0.439465	-0.914355	Beta-1,3-endoglucanase 11
		Prupe.6G130300	-0.0199854	-0.341956	-0.831659	-0.729611	0.736136	-0.105884	-0.156832	-0.114865	-0.927015	2.49167	Beta-1,3-endoglucanase 14
		Prupe.1G121800	-0.39335	-0.619489	-0.646295	0.0950624	2.5122	-0.433374	-0.513711	0.895766	-0.631978	-0.264829	Beta-1,3-endoglucanase
		Prupe.4G255600	-0.337089	-0.234698	-0.722436	-0.397921	2.16514	-0.4624	-0.319029	-0.558881	-0.675204	1.54252	Beta-1,3-endoglucanase
		Prupe.5G132700	-0.198267	1.08285	0.315252	-0.508949	-1.19039	-0.316283	1.8371	0.71225	-0.353081	-1.38049	Beta-1,3-endoglucanase 11
